# Supplementary material for: Preparation of Polyoxometalate-Based Composite by Solidification of Highly Active Cobalt-Containing Polytungstate on Polymeric Ionic Liquid for the Efficient Isolation of Proteinase K
Source: Molecules. 2023 Apr 7;28(8):3307. doi: 10.3390/molecules28083307 (PMC10142915; doi:10.3390/molecules28083307)
Supplement: Supplementary file 1 [file molecules-28-03307-s001.zip]

Archive with 1 entries (1 files):
- molecules-2318616-SI.pdf
